# Supplementary material for: Extremely Low-Frequency Electromagnetic Field (ELF-EMF) Increases Mitochondrial Electron Transport Chain Activities and Ameliorates Depressive Behaviors in Mice
Source: Int J Mol Sci. 2024 Oct 21;25(20):11315. doi: 10.3390/ijms252011315 (PMC11508854; doi:10.3390/ijms252011315)
Supplement: Supplementary file 1 [file ijms-25-11315-s001.zip › Supplementary Data.xlsx]

## Sheet: Fig1
Figure 1
	B
	Magnetic intensities at 2 cm above the floor																Magnetic intensities on the floor
	7.23	9.03	9.82	10.18	9.94	9.68	9.7	9.7	9.68	9.94	10.18	9.82	9.03	7.23			17.03	16.88	16.48	15.73	15.47	15.16	15.12	15.12	15.16	15.47	15.73	16.48	16.88	17.03
	8.93	11.02	12.21	12.27	12.14	12	11.91	11.91	12	12.14	12.27	12.21	11.02	8.93			16.46	17.35	16.93	16.19	15.57	15.23	15.14	15.14	15.23	15.57	16.19	16.93	17.35	16.46
	9.98	11.15	12.16	12.35	12.14	11.94	11.94	11.94	11.94	12.14	12.35	12.16	11.15	9.98			16.23	16.96	16.7	15.76	15.02	14.68	14.45	14.45	14.68	15.02	15.76	16.7	16.96	16.23
	10.06	11.31	13.3	12.42	12.26	12.11	12	12	12.11	12.26	12.42	13.3	11.31	10.06			15.69	16.63	16.17	15.31	14.64	14.19	14.05	14.05	14.19	14.64	15.31	16.17	16.63	15.69
	10.06	11.49	12.39	12.43	12.24	12.14	12.11	12.11	12.14	12.24	12.43	12.39	11.49	10.06			15.59	16.3	16.09	15.24	14.57	14.19	14.05	14.05	14.19	14.57	15.24	16.09	16.3	15.59
	10.06	11.31	13.3	12.42	12.26	12.11	12	12	12.11	12.26	12.42	13.3	11.31	10.06			15.69	16.63	16.17	15.31	14.64	14.19	14.05	14.05	14.19	14.64	15.31	16.17	16.63	15.69
	9.98	11.15	12.16	12.35	12.14	11.94	11.94	11.94	11.94	12.14	12.35	12.16	11.15	9.98			16.23	16.96	16.7	15.76	15.02	14.68	14.45	14.45	14.68	15.02	15.76	16.7	16.96	16.23
	8.93	11.02	12.21	12.27	12.14	12	11.91	11.91	12	12.14	12.27	12.21	11.02	8.93			16.46	17.35	16.93	16.19	15.57	15.23	15.14	15.14	15.23	15.57	16.19	16.93	17.35	16.46
	7.23	9.03	9.82	10.18	9.94	9.68	9.7	9.7	9.68	9.94	10.18	9.82	9.03	7.23			17.03	16.88	16.48	15.73	15.47	15.16	15.12	15.12	15.16	15.47	15.73	16.48	16.88	17.03
	C						D
	Tail suspension test						Forced Swimming test
	Control	ELF-EMF	CSDS	CSDS + ELF-EMF			Control	ELF-WMF	CSDS	CSDS + ELF-EMF
	246	260	319	279			92	81	53	96
	260	152	296	199			112	6	198	34
	289	274	290	194			79	111	81	43
	246	245	322	276			18	86	15	44
	184	267	352	247			8	76	130	24
	84	222	268	278			58	38	59	67
	229	255	250	219			60	81	100	84
	219	204	268	106			78	35	96	63
	170	166	258	210			33	112	115	8
	180	125	222	132			90	14	107	76
	265	198	255	216			10	95	113	7
	246
	F
	Social interaction test						Social interaction test						Social interaction test
	time spend in interaction zone without ICR mouse						time spend in interaction zone with ICR mouse						SI ratio
	Control	ELF-EMF	CSDS	CSDS + ELF-EMF			Control	ELF-EMF	CSDS	CSDS + ELF-EMF			Control	ELF-EMF	CSDS	CSDS + ELF-EMF
	94	63	38	26			87	122	3	10			0.925532	1.93651	0.078947	0.384615
	104	58	75	55			102	116	32	0			0.980769	2	0.426667	0
	33	84	85	32			133	102	5	21			4.0303	1.21429	0.058824	0.65625
	103	80	57	24			72	79	0	11			0.699029	0.9875	0	0.458333
	106	81	74	88			109	95	5	77			1.0283	1.17284	0.067568	0.875
	113	52	87	44			107	109	6	10			0.946903	2.09615	0.068966	0.227273
	38	41	56	70			103	87	42	103			2.71053	2.12195	0.75	1.47143
	53	60	81	53			82	105	4	16			1.54717	1.75	0.049383	0.301887
	25	111	90	86			57	106	11	36			2.28	0.954955	0.122222	0.418605
	30	87	73	129			53	96	29	146			1.76667	1.10345	0.39726	1.13178
	58	86	86	88			90	87	11	22			1.55172	1.01163	0.127907	0.25
	69	99	77	95			63	89	18	94			0.913043	0.89899	0.233766	0.989474
	66	22	30	65			82	137	5	42			1.24242	6.22727	0.166667	0.646154
	95		73	58			59		37	103			0.621053		0.506849	1.77586
			62	30					49	11					0.790323	0.366667
			92	50					39	29					0.423913	0.58
			29	39					7	22					0.241379	0.564103
			109	31					75	43					0.688073	1.3871
			119	99					7	54					0.058824	0.545455
			54						0						0
			102						6						0.058824
			59						4						0.067797

## Sheet: Fig2
Figure 2
	B
		VDAC1 / β-actin
		Control	Day1 after CSDS
		1.29577	0.935901
		1.20012	1.09341
		1.05148	1.03897
		0.902958	0.969817
		0.752904	0.835843
		0.796768	0.822219
	C
		NDUFB8 / β-actin			SDHA / β-actin			SDHB / β-actin			UQCRFS1 / β-actin			UQCRC2 / β-actin			COX-I / β-actin			ATP5A / β-actin
		Control	Day1 after CSDS		Control	Day1 after CSDS		Control	Day1 after CSDS		Control	Day1 after CSDS		Control	Day1 after CSDS		Control	Day1 after CSDS		Control	Day1 after CSDS
		0.861075	1.10194		0.977498	1.09396		0.986625	1.02045		0.716151	0.832093		0.93998	0.831475		0.904154	0.94866		1.19017	0.863075
		1.19992	1.1823		1.00325	1.03487		1.12009	1.12038		1.22913	0.790049		1.26288	0.789891		0.977018	0.82296		1.3134	0.812696
		0.874255	1.05395		0.853195	1.0344		0.836342	1.05592		1.1734	0.790582		0.97654	0.750124		1.15751	0.688907		1.01928	0.812002
		0.963193	0.973403		0.898434	1.03444		0.981892	1.26732		1.0297	0.746152		0.896708	0.828418		0.904263	0.598625		0.832314	0.936188
		1.10155	0.807783		1.19483	0.862821		1.07505	0.881738		0.980839	0.580664		0.923892	0.80725		1.03856	0.970698		0.819692	0.844832
			0.799289		1.0728	1.06248			0.820663		0.870781	0.721274			0.543522		1.01849	0.636358		0.825146	0.882471
	E
		Phase I				Phase II			Phase III				Phase IV			Phase V
	min	6	12	18	24	30	36	42	48	54	60	66	72	78	84	90	96	102	108	114	120	126
	Control	0.993366	1.00702	1.00081	0.998809	1.31588	1.2808	1.24457	0.825268	0.782498	0.8023	0.769461	1.46384	1.42915	1.3303	0.246105	0.226949	0.214742	0.209792	0.203119	0.194571	0.18836
		0.981866	1.00108	1.00086	1.01619	1.3544	1.30265	1.26101	0.764062	0.760405	0.765602	0.741476	1.24773	1.27012	1.19935	0.198811	0.209848	0.203014	0.192203	0.181519	0.180396	0.172793
		1.02729	0.990137	0.986229	0.996347	1.2658	1.24628	1.2159	0.796622	0.785943	0.79871	0.768278	1.31092	1.31314	1.26408	0.189955	0.198252	0.207352	0.197637	0.188001	0.178713	0.179463
		1.01755	1.00225	0.99888	0.981325	1.25385	1.1979	1.13024	0.68596	0.692483	0.717883	0.654217	1.14034	1.13349	1.07286	0.185287	0.209936	0.228182	0.219225	0.214746	0.210026	0.221178
		0.976633	0.997392	1.00558	1.0204	1.39132	1.31422	1.26562	0.78185	0.766993	0.768267	0.754081	1.41057	1.36217	1.28504	0.152225	0.189518	0.194314	0.161447	0.16128	0.159502	0.153298
		1.02061	0.993805	0.985076	1.00051	1.41852	1.36201	1.32942	0.83286	0.818723	0.825706	0.799281	1.40383	1.40493	1.31319	0.199179	0.19401	0.184802	0.166524	0.158206	0.146637	0.134657
		0.990872	1.00313	1.00086	1.00514	1.48647	1.4248	1.3686	0.839965	0.80915	0.80656	0.785067	1.48789	1.44948	1.36142	0.222874	0.180319	0.167717	0.143461	0.138239	0.131636	0.130967
		0.986396	0.997262	1.00235	1.01399	1.42447	1.36484	1.32095	0.832303	0.814411	0.81791	0.787984	1.44819	1.43436	1.34297	0.200033	0.199834	0.193575	0.182908	0.166978	0.161659	0.155884
		0.978084	1.00883	1.00833	1.00476	1.44712	1.3811	1.33381	0.803199	0.789734	0.781527	0.759075	1.42311	1.40264	1.30251	0.181895	0.179113	0.170266	0.145867	0.148343	0.141443	0.133152
		0.986625	0.994581	1.00428	1.01451	1.47531	1.40229	1.35359	0.79179	0.777255	0.780437	0.752957	1.52458	1.47936	1.37098	0.190363	0.195566	0.195738	0.170537	0.166559	0.165032	0.157184
	Day1 after CSDS	1.00056	1.00304	0.995548	1.00086	1.42696	1.3755	1.34487	0.918342	0.854577	0.841072	0.809726	1.5037	1.4239	1.3441	0.233826	0.220497	0.206368	0.186254	0.17939	0.174045	0.169165
		1.02369	1.00157	0.983577	0.99116	1.38434	1.33231	1.29258	0.834527	0.821847	0.828508	0.808846	1.40389	1.35707	1.26519	0.191309	0.188439	0.18769	0.166764	0.159996	0.152285	0.149586
		1.01172	0.995778	0.99317	0.999335	1.24894	1.21238	1.19675	0.935072	0.889017	0.869809	0.839202	1.39792	1.36855	1.31835	0.254327	0.237219	0.22067	0.188962	0.175615	0.160625	0.14787
		0.982642	1.00793	0.999766	1.00966	1.32795	1.30814	1.29624	0.990457	0.930809	0.912129	0.891637	1.79868	1.71789	1.6345	0.183074	0.196227	0.193113	0.176021	0.170286	0.163504	0.152368
		0.98543	0.996302	1.00337	1.01489	1.43615	1.35237	1.2936	0.79321	0.747459	0.760998	0.724462	1.3982	1.3963	1.28916	0.162231	0.184824	0.200141	0.160048	0.170799	0.159968	0.166232
		0.969356	1.00002	1.00077	1.02986	1.40165	1.39176	1.34302	0.938717	0.909966	0.899902	0.872767	1.66304	1.59598	1.53098	0.230027	0.228294	0.221345	0.205091	0.195942	0.190492	0.180311
		0.99944	1.01118	1.00097	0.988409	1.45562	1.40861	1.3561	0.871082	0.846917	0.846643	0.817614	1.39774	1.36355	1.28982	0.242146	0.230886	0.219969	0.19553	0.18877	0.186714	0.175431
		0.990854	0.999141	0.998254	1.01175	1.42302	1.37242	1.31109	0.784525	0.780007	0.788571	0.768173	1.33193	1.30106	1.21362	0.21966	0.221046	0.219217	0.202588	0.189036	0.186071	0.177341
		0.98393	0.995368	1.00467	1.01603	1.39903	1.34139	1.29533	0.807705	0.785382	0.790534	0.758933	1.34328	1.32849	1.23233	0.188411	0.198104	0.202175	0.185946	0.174342	0.16872	0.162571
		0.958382	0.957242	1.05331	1.03106	1.32717	1.2814	1.2133	0.720584	0.721696	0.719336	0.799642	1.23585	1.31639	1.19244	0.204265	0.219865	0.221438	0.243414	0.350362	0.12499	0.166825
		0.978061	0.999426	1.0063	1.01621	1.2498	1.20846	1.18863	0.827385	0.812781	0.822466	0.800798	1.62974	1.52679	1.42164	0.173104	0.202578	0.206889	0.195817	0.190462	0.179618	0.173218
		0.980276	0.99394	0.993073	1.03271	1.41055	1.34098	1.2873	0.767118	0.766684	0.782247	0.742283	1.18774	1.27976	1.20558	0.216465	0.236583	0.305502	0.23154	0.205241	0.196131	0.191414
	F					G
		ADP-induced respiration (phase II)					Spare respiratory capacity (Phase IV-Phase I)
		Control	Day1 after CSDS				Control	Day1 after CSDS
		0.920881	1.02728				1.19339	1.29595
		0.965058	1.00846				0.694987	1.03916
		0.887855	0.899277				0.805676	1.02381
		0.872727	0.960135				0.361078	2.0549
		1.01201	1.0423				1.05634	1.02452
		1.04857	0.997509				1.04183	1.70591
		1.10708	1.04557				1.25529	1.02334
		1.03609	1.01739				1.15313	0.85401
		1.07316	1.00985				1.08861	0.883204
		1.07656	0.981857				1.34967	0.814042
			0.879377					1.62024
			0.995708					0.719784
	I
		VDAC1 / β-actin
		Control	ELF-EMF	CSDS	CSDS+ELF-EMF
		1.03083	0.964733	0.90937	1.57953
		0.950849	0.91693	0.986013	1.0827
		0.916949	0.96915	0.941325	1.30388
		1.12867	1.05811	0.846888	0.90144
		1.0244	1.16655	1.52836	0.855322
		0.948304	0.984029	1.79118	0.703178
	K
		NDUFB8 / β-actin					SDHA / β-actin					SDHB / β-actin
		Control	ELF-EMF	CSDS	CSDS+ELF-EMF		Control	ELF-EMF	CSDS	CSDS+ELF-EMF		Control	ELF-EMF	CSDS	CSDS+ELF-EMF
		1.19782	1.0772	1.12637	2.02921		0.857922	1.23036	1.14751	1.5143		0.943805	1.27332	0.904075	1.95351
		0.600544	0.88764	1.23161	1.2603		0.962777	0.997334	0.944679	1.39171		1.08998	1.06421	1.1253	1.28064
		1.41364	0.883493	1.15399	1.39827		1.13365	1.53586	0.811249	1.26862		0.70634	1.27907	0.99858	1.39973
		0.892976	1.46555	0.938499	1.24446		0.882431	1.30262	1.08736	0.819995		1.0556	1.46663	0.967208	1.41542
		1.05216	1.46053	0.89012	1.48826		1.12201	1.68478	1.01292	1.46181		1.02878	1.34984	0.657899	1.42096
		0.842858	1.54383	0.604044	1.53759		1.04121	1.0653	0.818897	1.76924		1.1755	0.947665	0.969874	1.4403
		UQCRFS1 / β-actin					UQCRC2 / β-actin					COX-I / β-actin					ATP5A / β-actin
		Control	ELF-EMF	CSDS	CSDS+ELF-EMF		Control	ELF-EMF	CSDS	CSDS+ELF-EMF		Control	ELF-EMF	CSDS	CSDS+ELF-EMF		Control	ELF-EMF	CSDS	CSDS+ELF-EMF
		1.20278	1.0435	1.13144	1.83371		0.963926	0.744078	1.20908	1.76086		0.632747	1.18017	1.55131	2.38891		0.687039	1.15399	0.842473	1.07471
		0.590227	0.982677	0.919362	1.60375		1.31903	0.894006	0.882128	1.15108		1.54046	1.35713	1.28512	1.4916		0.783844	0.666205	1.11348	1.01368
		1.19555	0.977342	0.753483	1.44093		1.0448	0.942247	0.929125	1.21298		1.14554	1.33563	1.03461	1.57925		1.14489	0.603233	1.11028	1.21452
		1.16959	0.922522	0.829218	1.55594		1.09839	0.810383	0.810788	1.10006		0.989509	1.2273	0.923232	1.35141		1.18542	1.18649	1.05153	1.55438
		1.01396	0.890926	0.86453	1.18016		0.884255	0.607024	0.820532	1.12837		0.930805	1.27866	1.03523	1.63175		1.1004	0.972044	0.697195	1.2129
		0.82789	1.04423	0.962009	0.975383		0.689606	0.45066	0.957634	1.28528		0.760938	1.16131	0.670582	1.30135		1.0984	1.07078	1.06005	1.03869
	L
		Phase I				Phase II			Phase III				Phase IV			Phase V
	min	6	12	18	24	30	36	42	48	54	60	66	72	78	84	90	96	102	108	114	120	126
	Control	1.05794	1.0103	0.972487	0.959269	0.990877	0.973809	0.925362	0.85617	0.839964	0.848469	0.829332	1.29667	1.18776	1.10863	0.094191	0.081031	0.062354	0.037987	0.024309	0.005345	0.00408
		1.07704	1.01582	0.963169	0.943968	1.08891	1.03736	0.979989	0.879026	0.86254	0.866733	0.848199	1.39728	1.26663	1.15866	0.16357	0.180103	0.1579	0.148466	0.136316	0.126549	0.116924
		1.04911	1.00976	0.974892	0.966238	1.23182	1.19127	1.13173	0.96721	0.957428	0.943412	0.931058	1.54606	1.38721	1.28478	0.200923	0.19553	0.190325	0.179727	0.163141	0.161416	0.148843
		1.0218	1.02783	0.989655	0.960718	1.15466	1.38464	1.12721	0.889967	0.920191	0.950034	0.864977	1.59713	1.18729	1.30857	0.194903	0.200119	0.195428	0.183459	0.170909	0.155843	0.150827
		1.05225	1.01286	0.982077	0.952812	1.31312	1.2694	1.25965	0.935148	0.924511	0.910306	0.896165	1.26294	1.12495	1.08111	0.302219	0.248844	0.194328	0.154728	0.152577	0.117884	0.129178
		1.03816	1.0096	0.98791	0.964327	1.30348	1.26026	1.25907	0.910136	0.907115	0.886004	0.871303	1.24532	1.09487	1.02373	0.204223	0.189529	0.164374	0.130386	0.1366	0.113686	0.110769
		0.986493	1.0093	1.02409	0.980112	1.40547	1.37277	1.40558	1.04461	1.0935	1.10037	1.10334	1.48252	1.37973	1.35154	0.578274	0.576812	0.539021	0.510478	0.507873	0.491891	0.502783
		1.15587	1.01576	0.952142	0.876231	1.33892	1.31934	1.30678	0.959916	0.96051	0.954764	0.946835	1.31436	1.19186	1.13742	0.429244	0.35261	0.276119	0.238434	0.217798	0.206152	0.216222
	ELF-WMF	1.00947	1.01089	0.985242	0.994406	1.22344	1.21704	1.19886	0.966203	0.958531	0.969542	0.949722	1.49658	1.34292	1.26485	0.271583	0.285932	0.303053	0.273927	0.264266	0.265544	0.246008
		1.07656	1.00841	0.971317	0.943715	1.15241	1.11572	1.09474	0.997421	0.952444	0.918596	0.885815	1.25211	1.14734	1.09003	0.209313	0.176532	0.156889	0.142613	0.13341	0.12452	0.118157
		1.06076	1.00711	0.977914	0.954215	1.261	1.21645	1.17921	0.990476	0.949972	0.917788	0.886937	1.54352	1.31249	1.1816	0.182768	0.167352	0.156976	0.153956	0.137817	0.129868	0.117991
		1.0557	1.01061	0.97434	0.959353	1.21006	1.18092	1.1387	0.94745	0.926254	0.910967	0.88277	1.5955	1.38438	1.24954	0.146315	0.167853	0.164663	0.160081	0.143146	0.139507	0.121501
		1.03536	1.00755	0.982282	0.97481	1.29095	1.28	1.25174	0.959918	0.964433	0.959152	0.95432	1.49823	1.42142	1.2134	0.214406	0.22283	0.217971	0.216017	0.210023	0.203132	0.20065
		1.0303	1.00455	0.990992	0.97416	1.25071	1.22634	1.20704	0.92978	0.950297	0.935762	0.927143	1.50155	1.29421	1.16892	0.179919	0.190837	0.181406	0.17343	0.170523	0.166602	0.152473
		1.05771	1.00178	0.986909	0.953602	1.27691	1.25558	1.24422	0.914428	0.913855	0.891317	0.886176	1.29398	1.16468	1.10296	0.280259	0.230536	0.193045	0.173816	0.164445	0.147324	0.143379
		1.04862	1.00731	0.985162	0.958903	1.28546	1.25098	1.23319	0.95424	0.95333	0.942389	0.924453	1.32406	1.17098	1.08792	0.576183	0.459412	0.342971	0.269095	0.225838	0.200785	0.188781
		1.05333	1.00643	0.984016	0.956214	1.27465	1.24013	1.22222	0.94612	0.95876	0.93911	0.927739	1.32299	1.16752	1.09326	0.419908	0.355419	0.286074	0.239297	0.220223	0.207549	0.196277
		1.03886	1.01606	1.00113	0.943944	1.24857	1.22534	1.20286	0.866554	0.872156	0.856521	0.849687	1.2439	0.970878	0.922937	0.430274	0.417764	0.356354	0.29973	0.266517	0.238577	0.229783
	CSDS	1.05679	1.0181	0.978162	0.946948	1.28901	1.27424	1.25999	0.95508	0.95291	0.947562	0.930705	1.55185	1.34995	1.23894	0.199867	0.193642	0.181433	0.175185	0.16622	0.154975	0.163283
		1.02585	1.00387	0.990128	0.980151	1.26951	1.27615	1.25933	0.917765	0.946717	0.945343	0.942137	1.42307	1.28868	1.21828	0.186798	0.197954	0.180811	0.181008	0.16609	0.147345	0.138283
		1.01801	1.01045	0.989145	0.982399	1.22265	1.22756	1.21337	0.950478	0.964153	0.985127	0.972779	1.55112	1.38167	1.29383	0.202363	0.213421	0.201662	0.190199	0.177998	0.168156	0.152491
		1.03625	1.01844	0.984242	0.961067	1.45835	1.42389	1.40035	0.968152	0.964444	0.97325	0.949679	1.7865	1.56045	1.44849	0.218798	0.221578	0.200424	0.204893	0.189995	0.160134	0.15189
		1.08399	1.01035	0.96865	0.937004	1.23594	1.20593	1.21859	0.913474	0.911133	0.895378	0.888491	1.26073	1.09305	0.986811	0.329845	0.298468	0.242861	0.192336	0.182618	0.191759	0.207183
		1.03471	1.00564	0.988546	0.971108	1.21617	1.18723	1.167	0.950701	0.929078	0.908365	0.89189	1.16716	1.01032	0.934622	0.610377	0.556788	0.483413	0.409843	0.332141	0.271961	0.234671
		1.0447	1.00774	0.984526	0.963036	1.32224	1.29256	1.27134	0.968904	0.957164	0.949859	0.957424	1.38603	1.23288	1.16656	0.480915	0.398828	0.30803	0.246784	0.218788	0.19058	0.187145
		1.0233	1.00832	0.997458	0.970918	1.28916	1.25564	1.24297	0.931313	0.940921	0.924215	0.911165	1.35663	1.19591	1.10783	0.31519	0.290188	0.262121	0.224362	0.212125	0.192762	0.197971
		1.04182	1.00967	0.986258	0.962253	1.35582	1.31729	1.29933	0.992085	0.970382	0.949512	0.934289	1.43785	1.24969	1.15555	0.502458	0.507837	0.45081	0.386274	0.327075	0.275708	0.247578
		1.05726	1.00548	0.981246	0.956011	1.4343	1.40749	1.38729	0.973951	0.95775	0.938992	0.927288	1.45513	1.28642	1.1909	0.626118	0.468482	0.337487	0.252821	0.21793	0.18939	0.176862
	CSDS+ELF-WMF	1.05609	1.00469	0.976168	0.963055	1.40609	1.38422	1.35485	1.02756	1.00283	0.986075	0.968716	1.76015	1.53294	1.37526	0.236446	0.217107	0.206975	0.194637	0.184054	0.172907	0.163663
		1.06962	1.00658	0.971038	0.952757	1.35326	1.32977	1.29638	0.987395	0.965783	0.95248	0.933755	1.79511	1.52322	1.35562	0.149245	0.159311	0.149578	0.140068	0.124729	0.113571	0.100212
		1.05042	1.00298	0.978746	0.967853	1.3186	1.31936	1.30668	0.983561	1.00608	1.00382	0.984982	1.80159	1.57367	1.41438	0.219867	0.215815	0.206027	0.198923	0.190055	0.172136	0.153323
		1.04239	1.00528	0.983114	0.969217	1.45755	1.43068	1.39993	1.03553	1.03168	1.02529	1.00989	1.78674	1.57571	1.44327	0.197664	0.213811	0.21589	0.200603	0.190442	0.181219	0.166478
		1.02639	1.00887	0.991513	0.973231	1.38975	1.3653	1.34742	0.962526	0.96932	0.957757	0.946495	1.4347	1.29045	1.2071	0.521227	0.403281	0.336894	0.284412	0.261422	0.235731	0.221988
		1.037	1.00224	0.997848	0.962918	1.38542	1.36639	1.36656	0.955385	0.965527	0.958596	0.940177	1.42588	1.26755	1.21548	0.273243	0.262631	0.244673	0.197668	0.192937	0.184707	0.170308
		1.04354	1.00003	0.99118	0.965247	1.42992	1.39938	1.39238	0.957518	0.977582	0.967747	0.958536	1.49762	1.34038	1.25575	0.541924	0.405743	0.321427	0.268342	0.254327	0.232827	0.223351
		1.02868	1.00347	0.991432	0.976425	1.42848	1.40182	1.37417	0.986625	0.995781	0.97941	0.962999	1.47101	1.30374	1.2103	0.440448	0.373992	0.331998	0.291333	0.261154	0.249962	0.235702
	M						N
		ADP-induced respiration (phase II)						Spare respiratory capacity (Phase IV-Phase I)
		Control	ELF-WMF	CSDS	CSDS+ELF-WMF			Control	ELF-WMF	CSDS	CSDS+ELF-WMF
		0.90636	0.897755	1.0416	1.14115			0.755296	1.26426	1.40498	1.9353
		0.892755	0.949949	1.04512	1.1509			1.01143	0.641845	1.0771	2.02428
		0.994698	1.04984	0.987435	1.07099			1.39022	1.38377	1.4031	2.04079
		1.13324	0.999831	1.19997	1.18584			1.52024	1.51611	2.00237	2.00299
		1.09781	1.00143	0.967459	1.07258			0.669431	1.26846	0.663808	1.10673
		1.09549	1.00872	0.901492	1.11606			0.624574	1.2769	0.425571	1.08425
		0.839213	1.04114	1.04257	1.10821			1.22846	0.748438	0.982816	1.26691
		1.04044	1.00729	1.00703	1.09555			0.800346	0.825024	0.907963	1.19915
			0.990475	1.01791					0.822319	1.11475
			0.935743	1.15494					0.62096	1.15874

## Sheet: Fig3
Figure 3
	B						D						F
	Sirt3 / β-actin			FoxO3a / β-actin			SOD2 / β-actin			Ace-SOD2 / SOD2			4-HNE / β-actin
	Control	Day1 after CSDS		Control	Day1 after CSDS		Control	Day1 after CSDS		Control	Day1 after CSDS		Control	Day1 after CSDS
	1.01232	1.02012		0.907115	0.767712		0.908995	0.691276		0.776275	1.93667		1.54561	3.34192
	0.975006	1.00584		0.92951	0.731723		1.01393	0.75877		0.490147	1.2444		0.993713	2.41269
	1.02934	1.08541		0.935575	0.808742		1.11213	0.949862		0.640056	2.89604		0.809159	3.76459
	1.0302	1.32375		1.34857	0.911752		1.11526	1.02725		1.44335	1.02203		0.769367	1.41185
	1.19119	0.838918		1.10391	0.827884		1.00777	0.904719		1.53613	1.51933		0.809785	1.10072
	0.761935	1.339		0.775321	1.14006		0.841913	1.14217		1.11404	2.4757		1.07236	0.951466
	H
	Sirt3 / β-actin					FoxO3a / β-actin
	Control	ELF-EMF	CSDS	CSDS+ELF-EMF		Control	ELF-EMF	CSDS	CSDS+ELF-EMF
	0.975489	1.39142	1.02397	1.52415		1.41649	1.01651	0.703144	1.60196
	0.918356	1.64556	1.09141	1.12992		0.817354	1.66717	0.865058	1.57469
	0.967213	1.60185	0.950674	1.57447		0.888991	1.38812	1.05702	1.26269
	0.997417	1.44714	0.934481	1.3072		1.11248	1.8831	1.08403	1.51323
	0.974063	1.54999	0.963581	1.66079		0.82506	1.74478	1.07	1.22103
	1.16746	1.2101	0.890166	0.89016		0.939628	0.94148	0.87433	0.852199
	J
	Ace-SOD2 / SOD2					SOD2 / β-actin
	Control	ELF-EMF	CSDS	CSDS+ELF-EMF		Control	ELF-EMF	CSDS	CSDS+ELF-EMF
	0.947592	0.973025	0.70579	1.12496		1.0186	1.1967	0.974317	1.36055
	0.981148	0.860728	0.589143	0.846858		1.02929	1.34443	1.16237	1.34935
	0.664682	0.859443	0.790483	1.10552		1.0211	0.998826	1.06287	1.35095
	0.765012	0.94026	1.03392	0.769369		0.87502	1.23874	0.993364	1.37409
	1.17854	0.535938	1.1048	0.586515		0.83057	0.825943	1.03294	1.30164
	1.46303	0.490542	1.10862	0.638297		1.22542	0.947051	0.839317	1.21008
	L
	4-HNE / β-actin
	Control	ELF-EMF	CSDS	CSDS+ELF-EMF
	1.02538	0.997122	1.11192	1.17694
	0.996281	0.865602	1.15091	0.944748
	0.940377	0.833386	1.32945	0.853034
	1.07736	0.892647	0.921873	0.934007
	0.905029	0.65687	1.1782	0.817164
	1.05558	0.783478	1.09721	0.791205

## Sheet: Fig4
Figure 4
	B					C
	Mfn1 / β-actin					OPA1 / β-actin
	Control	ELF-EMF	CSDS	CSDS + ELF-EMF		Control	ELF-EMF	CSDS	CSDS + ELF-EMF
	0.924033	1.16717	1.0701	0.970428		1.10616	0.856744	1.21319	0.798495
	0.917631	1.30607	0.643071	1.15277		0.941231	1.08379	1.44095	0.791856
	0.951352	1.28427	0.83913	0.884423		1.07638	1.16588	1.20078	1.07367
	1.06373	1.08713	1.02557	1.12447		0.951539	1.1616	1.07401	0.863302
	1.07666	0.847504	1.11668	0.935197		0.967771	0.905814	0.831836	0.685121
	1.0666	0.793942	0.908919	0.998851		0.95692	1.20076	0.844824	1.16202
	D					E					F
	DRP1 / β-actin					P-DRP1 / β-actin					P-DRP1 / DRP1
	Control	ELF-EMF	CSDS	CSDS + ELF-EMF		Control	ELF-EMF	CSDS	CSDS + ELF-EMF		Control	ELF-EMF	CSDS	CSDS + ELF-EMF
	0.904775	1.18029	1.22347	1.21586		1.19452	0.959184	1.90267	1.7933		1.04385	1.14203	1.34887	1.27688
	0.840845	1.18503	1.1583	1.12355		1.08853	0.911962	2.31499	1.80285		1.17442	0.887522	1.66315	1.38915
	0.755635	0.758747	1.08973	1.04856		1.1062	0.819114	1.92907	1.94144		1.03852	0.869431	1.77978	1.60292
	1.22172	0.516365	1.03519	1.05173		1.02547	1.23675	2.41895	2.22558		1.05124	1.61877	1.55638	1.83198
	1.07967	0.413522	1.09448	0.96832		0.675295	1.37652	2.05884	1.57757		0.68005	1.94402	1.41743	1.41043
	1.19736	0.406104	0.912263	0.95242		0.909992	0.718075	1.3376	1.02635		1.01191	1.27605	1.70189	0.932934
	H					H
	PINK1 / β-actin					LC3-II / LC3-I
	Control	ELF-WMF	CSDS	CSDS+ELF-WMF		Control	ELF-WMF	CSDS	CSDS+ELF-WMF
	1.08154	0.94921	1.5691	1.01693		1.11965	0.903031	1.4717	1.10759
	0.968197	0.996234	1.6755	0.986548		1.07078	0.936661	1.55572	1.22779
	1.03308	1.00006	1.47581	0.937155		1.15845	0.998621	1.42556	1.34152
	0.952991	1.08852	0.93705	0.754292		0.865601	0.881538	1.56167	1.53818
	0.926041	0.675016	1.17457	0.751089		0.960872	0.78416	1.51213	0.963012
	1.03815	0.823492	1.0472	1.13657		0.824648	1.14459	1.21223	0.774484

## Sheet: FigS1
Supplementary Figure S1
	B			C					D					E
	Social interaction test			Social interaction test					Social interaction test					Social interaction test
	SI ratio			time spend in interaction zone without ICR mouse					time spend in interaction zone with ICR mouse					SI ratio
	susceptible	resilient		control	ELF-EMF	CSDS	CSDS + ELF-EMF		control	ELF-EMF	CSDS	CSDS + ELF-EMF		control	ELF-EMF	CSDS	CSDS + ELF-EMF
	0.754386	1.09756		62	36	114	116		31	83	86	1		0.5	2.30556	0.754386	0.00862069
	0	2.41176		28	73	57	50		71	8	0	14		2.53571	0.109589	0	0.28
	0.30303	4.04348		126	94	33	100		108	50	10	0		0.857143	0.531915	0.30303	0
	0.020408	1.21667		84	120	147	64		45	43	3	46		0.535714	0.358333	0.0204082	0.71875
	0	3.025		81	54	49	55		29	18	0	45		0.358025	0.333333	0	0.818182
	0.029703	1.28947		91	82	101	16		23	59	3	4		0.252747	0.719512	0.029703	0.25
	0.046875	2.4186		72	106	128	96		2	92	6	0		0.0277778	0.867925	0.046875	0
	0	1.30952		88	79	97	82		74	73	0	3		0.840909	0.924051	0	0.0365854
	0	1.18033		132	84	39	91		115	90	0	68		0.871212	1.07143	0	0.747253
	0.241935	1.28302		127	86	62	118		125	121	15	3		0.984252	1.40698	0.241935	0.0254237
	0.243478	1.30435		90	49	115	148		116	102	28	4		1.28889	2.08163	0.243478	0.027027
	0.021053	1.81539		66	50	95	79		122	124	2	6		1.84848	2.48	0.0210526	0.0759494
	0.107843	1.84615		45	98	102	30		102	83	11	8		2.26667	0.846939	0.107843	0.266667
	0.340909			24	80	44	98		115	89	15	38		4.79167	1.1125	0.340909	0.387755
	0.405405			106	58	37	112		92	82	15	77		0.867925	1.41379	0.405405	0.6875
	0.848214			79	55	112	98		73	84	95	8		0.924051	1.52727	0.848214	0.0816327
	0.043011			84	50	93	37		90	85	4	25		1.07143	1.7	0.0430108	0.675676
	0.211538			86	21	104	64		121	38	22	49		1.40698	1.80952	0.211538	0.765625
	0.367089			49	54	79	104		102	103	29	10		2.08163	1.90741	0.367089	0.0961538
	0.787879			50		66	41		124		52	8		2.48		0.787879	0.195122
	0.162162					74	38				12	10				0.162162	0.263158
	0.2375					80	32				19	21				0.2375	0.65625
	0.434211					76	103				33	87				0.434211	0.84466
	0.8					5					4					0.8
	0.181818
	0.35
	0.494382
	0
	0.133858
	0.821705
	0.945946
	0.948718
	0.008621
	0.28
	0
	0.71875
	0.818182
	0.25
	0
	0.036585
	0.747253
	0.025424
	0.027027
	0.075949
	0.266667
	0.387755
	0.6875
	0.081633
	0.675676
	0.765625
	0.096154
	0.195122
	0.263158
	0.65625
	0.84466
	0.097744
	0.308333
	0.425532
	0.5
	0.042105
	0.625
	0.850575
	0.947368
	0.436364
	0
	0.272727
	0
	0.068182
	0.606061
	0.063492
	0
	0.107143
	0
	0
	0.709302
	0.290323
	0.133333
	0.079365
	0.391892
	0.341772

## Sheet: FigS2
Supplementary Figure S2
	Mfn1 / β-actin			OPA1 / β-actin			DRP1 / β-actin			P-DRP1 / β-actin			P-DRP1 / DRP1
	Control	Day1 after CSDS		Control	Day1 after CSDS		Control	Day1 after CSDS		Control	Day1 after CSDS		Control	Day1 after CSDS
	0.874925	1.23619		0.977267	1.50897		0.748894	1.41542		1.4281	0.990085		1.57022	0.792791
	0.669889	1.30576		0.685648	1.23508		0.724903	1.24664		0.955205	0.69727		0.944782	0.602072
	0.997753	0.958332		0.660937	1.20867		0.844078	1.08075		1.15557	1.22015		1.39367	0.954975
	1.16092	0.9936		1.01465	1.17913		1.07446	1.05178		0.746877	1.41161		0.683573	1.30201
	0.954302	1.18246		1.27558	0.695091		1.22057	0.952481		0.884696	1.93779		0.756655	1.91845
	1.34221	0.96373		1.38592	0.725067		1.38709	0.809961		0.829554	1.28491		0.6511	1.50397
